# Supplementary material for: Neutralizing Antibody Response to BBIBP-CorV in Comparison with COVID-19 Recovered, Unvaccinated Individuals in a Sample of the Pakistani Population
Source: Vaccines (Basel). 2022 Apr 28;10(5):692. doi: 10.3390/vaccines10050692 (PMC9171576; doi:10.3390/vaccines10050692)
Supplement: Supplementary file 1 [file vaccines-10-00692-s001.zip]

Archive with 1 entries (1 files):
- vaccines-1672058-supplementary.pdf
